# Supplementary material for: Morphometric Assessment of Convergent Tool Technology and Function during the Early Middle Palaeolithic: The Case of Payre, France
Source: PLoS One. 2016 May 18;11(5):e0155316. doi: 10.1371/journal.pone.0155316 (PMC4871435; doi:10.1371/journal.pone.0155316)
Supplement: S1 Dataset — Each row corresponds to one piece (identified by its ID), columns contain Cartesian coordinates. Lcoord 1 to 9 correspond to the X, Y, Z coordinates of landmark 1, 2 and 3; slcoord 1 to 588 correspond to the X, Y, Z coordinates of the 196 semi-landmarks, as digitized on the 3D models (semi-landmark 1 is equal to landmark 1). (XLSX) [file pone.0155316.s001.xlsx]

## Sheet: Feuil1
ID	Lcoord1	Lcoord2	Lcoord3	Lcoord4	Lcoord5	Lcoord6	Lcoord7	Lcoord8	Lcoord9	slcoord1	slcoord2	slcoord3	slcoord4	slcoord5	slcoord6	slcoord7	slcoord8	slcoord9	slcoord10	slcoord11	slcoord12	slcoord13	slcoord14	slcoord15	slcoord16	slcoord17	slcoord18	slcoord19	slcoord20	slcoord21	slcoord22	slcoord23	slcoord24	slcoord25	slcoord26	slcoord27	slcoord28	slcoord29	slcoord30	slcoord31	slcoord32	slcoord33	slcoord34	slcoord35	slcoord36	slcoord37	slcoord38	slcoord39	slcoord40
L5_1099	14.89382	-32.719006	-10.665964	-23.682598	-75.279144	-7.9577293	7.4074478	-83.213203	-6.6312485	14.89382	-32.719006	-10.665964	13.344478	-33.063889	-10.823232	11.977493	-33.207447	-11.18723	10.693128	-33.418953	-11.390479	9.5306911	-33.639187	-11.534209	8.4965	-33.87085	-11.626117	7.6049314	-34.213367	-11.602024	6.7861323	-34.210812	-11.775565	6.0761971	-34.128639	-11.940235	5.502214	-34.123394	-12.00444	4.9786596	-34.750359	-12.097734	4.4177923	-35.322517	-12.179739	3.9125519	-36.208214	-12.017668	3.3445637
L5_1118	1.2236404	-90.71067	29.809067	-5.5106316	-92.222618	-27.17013	0.50209427	-61.339352	-22.941013	1.2236404	-90.71067	29.809067	1.1044223	-90.898445	29.557974	1.0540251	-91.059158	29.16194	1.061579	-91.200813	28.665401	1.0183589	-91.395775	28.139706	0.92923564	-91.644051	27.548641	1.0820103	-91.739204	26.772493	1.0243827	-92.011528	25.993084	1.1346465	-92.176361	25.076532	1.1998762	-92.403198	24.087217	1.7411273	-92.920967	23.908836	1.9509528	-93.499069	23.486311	1.7317777	-94.047356	23.048567	1.3018137
L5_1134	-5.8029909	-89.626205	-2.6466742	8.1394234	-52.059547	4.2493668	-8.8681622	-52.835476	-12.854971	-5.8029909	-89.626205	-2.6466742	-5.4050355	-89.73056	-2.474158	-5.0128651	-89.857445	-2.308661	-4.6457872	-89.946465	-2.0795453	-4.2824578	-90.069473	-1.8660572	-3.9356494	-90.182114	-1.6208853	-3.6012721	-90.299438	-1.3577961	-3.2699602	-90.456284	-1.0933253	-2.9615502	-90.574974	-0.78138179	-2.6810439	-90.644897	-0.43393105	-2.4274473	-90.527672	-0.2838645	-2.2337441	-90.36705	-0.15732858	-2.0142081	-90.238983	-0.082275525	-1.7403994
L5_1174	-9.4767513	-51.825943	8.2683029	-16.008516	-74.065788	7.4584656	2.8243537	-74.343567	10.245596	-9.4767513	-51.825943	8.2683029	-9.6197691	-51.821644	8.3568411	-9.7506924	-51.845371	8.3904705	-9.8959723	-51.905952	8.3825035	-10.060404	-52.022739	8.3458271	-10.160772	-52.252995	8.3393755	-10.256347	-52.551769	8.3133659	-10.382349	-52.914787	8.2347975	-10.37859	-53.385273	8.2342491	-10.370988	-53.917686	8.2201328	-10.405235	-54.17741	8.2688522	-10.447387	-54.44202	8.3205624	-10.552091	-54.684368	8.329217	-10.675478
L6_880	5.6630573	-31.239433	13.978964	-12.54192	-48.074196	-6.5497971	5.215147	-73.050323	10.891952	5.6630573	-31.239433	13.978964	4.7005768	-31.256601	13.985949	3.8315191	-31.329119	13.762842	3.0754726	-31.349987	13.375011	2.4646606	-31.47624	12.875652	1.9935479	-31.646067	12.287979	1.5723921	-31.372835	11.422782	1.3022703	-31.276609	10.4906	1.1340438	-31.054308	9.3783312	1.0777893	-30.747005	8.1029148	0.60803711	-30.812857	7.864109	0.13794248	-30.883568	7.5912709	-0.33533394	-30.889696	7.3002882	-0.82507288
L6_393	-7.7778702	-54.656883	21.993692	-2.7839203	-93.743469	13.097181	-3.8191376	-82.279976	-25.033495	-7.7778702	-54.656883	21.993692	-7.6193004	-54.860432	22.339212	-7.5263734	-55.082336	22.733461	-7.4506283	-55.339844	23.19006	-7.32479	-55.687237	23.646597	-7.128613	-56.143806	24.055752	-6.939187	-56.651379	24.528818	-6.6470108	-57.277149	24.891853	-6.4516883	-57.929611	25.454874	-6.1140065	-58.697731	25.853605	-5.8722377	-59.150539	25.913507	-5.5826364	-59.664001	25.798754	-5.36057	-60.230076	25.666962	-5.2414794
L6_907	-8.8371277	-52.207581	-3.3591328	-10.863148	-66.173065	9.9289093	6.0391865	-68.261543	2.0450554	-8.8371277	-52.207581	-3.3591328	-9.0646248	-52.50462	-3.0609508	-9.3091488	-52.777271	-2.8000324	-9.5377588	-53.038944	-2.5514276	-9.7348871	-53.293034	-2.30653	-9.8339529	-53.532772	-2.0405242	-9.9393005	-53.763199	-1.7961725	-9.9956388	-53.978954	-1.5520145	-10.01162	-54.179348	-1.3116766	-10.028619	-54.381248	-1.0871218	-9.9895878	-54.865669	-0.63400722	-10.029654	-55.317307	-0.22184256	-10.059792	-55.704525	0.17903081	-10.05319
L6_993	-25.393307	-92.870842	8.0762434	-15.640227	-92.742088	-27.599834	-21.25425	-120.21162	-21.544762	-25.393307	-92.870842	8.0762434	-25.320871	-92.790428	8.0431452	-25.216677	-92.717674	8.0058441	-25.082294	-92.655067	7.9486098	-24.923412	-92.60498	7.8604975	-24.742657	-92.56823	7.7410111	-24.565125	-92.555199	7.5632257	-24.349401	-92.550049	7.3817492	-24.04851	-92.531357	7.2354341	-23.7176	-92.520485	7.0609274	-23.344011	-92.486588	6.3563867	-23.006628	-92.458397	5.5731764	-22.797983	-92.503426	4.7267637	-22.623037
L7_1119	-6.4669399	-32.221539	1.4045963	17.78429	-59.406395	2.0355148	-10.978606	-69.144447	5.6416512	-6.4669399	-32.221539	1.4045963	-6.1511288	-32.175003	1.6644864	-5.7938571	-32.202129	1.8973066	-5.4113312	-32.3629	2.0606894	-4.9877777	-32.572189	2.1984725	-4.5648484	-32.917297	2.2314103	-4.1552281	-33.388947	2.1699755	-3.6009436	-33.794212	2.2482827	-3.0081606	-34.286674	2.2761939	-2.3456488	-34.820793	2.2662549	-1.940675	-35.164192	2.3424897	-1.444767	-35.627495	2.4064691	-0.77974278	-36.117279	2.5683978	-0.021365177
L7_1320	3.1503816	-41.033714	0.025821686	-21.180378	-96.166634	-2.341835	29.013947	-96.476051	4.1039886	3.1503816	-41.033714	0.025821686	2.490927	-41.159622	0.44428739	1.9670844	-41.470669	0.81848866	1.4324776	-41.668598	1.0663084	0.97555536	-41.941269	1.238765	0.63431388	-42.311348	1.3391255	0.37106961	-42.720249	1.3590226	0.11104281	-43.126347	1.2785127	-0.10198167	-43.582664	1.1016722	-0.17470509	-44.110046	0.86772102	0.14352812	-44.868023	0.69917083	0.41678005	-45.708736	0.64728457	0.54009795	-46.618034	0.65551347	0.63140446
M5_1231	-1.7808533	-34.100014	4.2975311	-9.1909399	-67.294655	-0.22894859	7.2047825	-65.289368	8.1176262	-1.7808533	-34.100014	4.2975311	-2.0247808	-34.277901	4.0769811	-2.2671626	-34.499603	3.8628871	-2.5045683	-34.791046	3.6926012	-2.7364619	-35.104206	3.5139394	-2.9635046	-35.4548	3.3428738	-3.1810696	-35.857952	3.2082832	-3.3868396	-36.316074	3.1197016	-3.6135709	-36.752182	2.9055562	-3.8449304	-37.207058	2.6512363	-4.1256342	-37.469009	2.596499	-4.3586421	-37.742386	2.4807332	-4.5550685	-38.030613	2.3185318	-4.6996102
M6_476	4.6290369	-58.963394	2.3894806	-27.726223	-97.504471	-1.9637699	6.5174255	-101.98273	-5.2550278	4.6290369	-58.963394	2.3894806	4.4659948	-58.749481	2.44643	4.2438202	-58.577156	2.4426806	3.989773	-58.571606	2.5016723	3.7481196	-58.660255	2.5519226	3.5235691	-58.848801	2.5914507	3.3215694	-59.151402	2.6196406	3.0120866	-59.475208	2.5683486	2.5495925	-59.772808	2.4425721	2.0864382	-60.156086	2.3196335	1.7040524	-60.497463	2.170223	1.3202649	-60.875332	2.0536056	0.91370529	-61.231232	1.9399284	0.47986445
M6_550	-0.99521959	-70.059082	0.8984623	18.222984	-44.80093	-4.1948109	-12.815273	-51.77903	-3.7997675	-0.99521959	-70.059082	0.8984623	-0.60146838	-70.03624	0.91279042	-0.20664346	-69.919868	0.97113997	0.15839934	-69.698982	1.0670018	0.51528901	-69.460228	1.1463599	0.9098947	-69.285416	1.1619238	1.2816638	-69.04615	1.1941243	1.6739142	-68.823425	1.1908915	2.0721519	-68.589409	1.1685334	2.467005	-68.327652	1.142585	2.7661338	-68.198921	1.4645743	3.1518848	-68.209373	1.5103091	3.5309291	-68.160851	1.4984663	3.9999936
M6_592	19.579088	-43.572647	-4.5429401	-9.2006979	-77.557503	-7.1035919	20.064987	-84.418541	-2.7311325	19.579088	-43.572647	-4.5429401	19.404758	-43.66172	-4.7445564	19.175064	-43.781799	-4.9637761	18.894287	-43.978844	-5.1689444	18.565647	-44.252842	-5.3460746	18.184254	-44.570938	-5.5263538	17.755627	-44.956932	-5.6832356	17.261459	-45.349075	-5.9006081	16.733742	-45.854801	-6.039969	16.124741	-46.32571	-6.2875028	15.818566	-46.721111	-6.5329762	15.528219	-47.075485	-6.7401533	15.247941	-47.373043	-6.9275198	14.991339
M7_648	6.2137861	-32.378338	2.021553	-21.408457	-71.300545	-4.3698196	21.61137	-75.749771	0.78108788	6.2137861	-32.378338	2.021553	5.5861406	-32.398621	1.6638925	4.9584866	-32.651276	1.4541893	4.3683963	-32.930363	1.2036031	3.7295835	-33.114979	0.78034103	3.1196952	-33.535278	0.51432854	2.5343091	-34.106621	0.34140986	1.9201976	-34.699093	0.092833765	1.315226	-35.409126	-0.10632525	0.71936613	-36.18634	-0.36768049	0.14090973	-36.446739	-0.45148945	-0.41121179	-36.693264	-0.65203911	-0.94867146	-36.955448	-0.91619432	-1.4757081
M7_728	-6.0760651	-60.878025	-5.1798325	-23.643585	-104.4838	1.4787903	14.616482	-98.968941	-16.987862	-6.0760651	-60.878025	-5.1798325	-6.2874408	-61.031265	-5.0805659	-6.5221395	-61.193375	-4.9996295	-6.7286654	-61.382839	-4.8722935	-6.9696898	-61.584354	-4.7727294	-7.1699781	-61.80991	-4.6173072	-7.3601575	-62.054668	-4.4425974	-7.520968	-62.323315	-4.2315526	-7.8287468	-62.596218	-4.1460962	-8.1048717	-62.886944	-4.0154595	-8.1748819	-63.239254	-4.0074558	-8.2743998	-63.560574	-3.9819658	-8.3915224	-63.853069	-3.9274135	-8.5306396
M7_737	1.0200272	-41.659996	0.93856812	-14.475565	-52.14584	1.6902752	10.526823	-65.852737	1.3796482	1.0200272	-41.659996	0.93856812	0.88629287	-41.629745	0.92346716	0.6924659	-41.668877	0.91947979	0.46395001	-41.800671	0.93553227	0.18475921	-41.950272	0.93221533	-0.14042528	-42.143349	0.92438042	-0.52098435	-42.368332	0.9047873	-0.99722505	-42.587402	0.83387315	-1.4507681	-42.929386	0.82653129	-1.9612249	-43.300774	0.8111971	-2.243784	-43.702393	0.78090167	-2.5149875	-44.070122	0.77524984	-2.7868757	-44.392799	0.77466583	-3.0013757
M8_435	-12.373287	-30.904633	4.7419262	-15.783928	-92.527908	-4.0471573	11.323318	-88.129425	17.052605	-12.373287	-30.904633	4.7419262	-12.867768	-31.22019	4.2750816	-13.363903	-31.692776	4.0164895	-13.797375	-32.224419	3.8459086	-14.263862	-32.620037	3.4764812	-14.69213	-33.107857	3.2350543	-15.06261	-33.717171	3.1670754	-15.443784	-34.328239	3.0937607	-15.837674	-35.03793	3.1496708	-16.153883	-35.454967	2.8041954	-16.229309	-36.014412	2.6763215	-16.392738	-36.803879	2.8582473	-16.572948	-37.468937	2.8246996	-16.749983
N5_473	-4.7475739	-33.992493	-1.5529366	-18.704651	-64.788689	-6.3163033	3.0571246	-73.35614	2.0922661	-4.7475739	-33.992493	-1.5529366	-4.8297935	-34.135822	-1.8157969	-5.0052056	-34.342373	-2.0829082	-5.2598295	-34.529583	-2.3752718	-5.6059713	-34.645683	-2.7183969	-6.0791492	-34.733917	-3.1269608	-6.739923	-35.061356	-3.4602759	-7.552237	-35.581013	-3.6782539	-8.4821444	-36.121239	-3.9056802	-9.536334	-36.707676	-4.0917192	-9.6861486	-36.995937	-4.0896683	-9.8740969	-37.261719	-4.0905895	-10.099517	-37.49818	-4.0660305	-10.362819
N5_550	-4.7759628	-40.984993	0.80797577	-4.34657	-60.151924	-0.96179962	5.9375958	-60.657158	4.3867645	-4.7759628	-40.984993	0.80797577	-4.9120078	-41.049416	0.6822378	-5.0178008	-41.149857	0.56365138	-5.0837011	-41.291321	0.43343669	-5.0879607	-41.427681	0.19006175	-5.1025634	-41.716202	0.048229426	-5.1048598	-42.1082	-0.035349607	-5.0811815	-42.590282	-0.066713676	-5.039432	-43.136719	-0.12315287	-4.973547	-43.76849	-0.14320169	-4.9822516	-44.122425	-0.28521881	-4.9895568	-44.49601	-0.351484	-5.0114393	-44.859997	-0.46744809	-5.0240555
N7_598	-3.9572732	-33.566631	0.68600845	10.195637	-68.745735	2.4886131	-23.266186	-67.528763	4.6035118	-3.9572732	-33.566631	0.68600845	-3.5569725	-33.852646	0.93648493	-3.1300502	-34.17112	1.114987	-2.6941321	-34.497429	1.2049035	-2.2998509	-34.86536	1.1422517	-1.8479729	-35.14563	1.0632377	-1.2872199	-35.298996	1.0332118	-0.6460076	-35.356628	1.0136757	0.0020553805	-35.396767	0.90730494	0.61817271	-35.495651	0.65876967	0.89737558	-35.922413	0.65936863	1.1169519	-36.3894	0.61856568	1.3696564	-36.803864	0.64089173	1.6484522
N8_426	-11.405422	-26.933758	-0.84397125	-14.173949	-108.9218	-2.3072701	15.779879	-100.87745	-11.324547	-11.405422	-26.933758	-0.84397125	-12.274981	-28.056614	-1.0195355	-12.992011	-29.272818	-1.1642642	-13.605894	-30.501549	-1.3405652	-14.081976	-31.765308	-1.5107609	-14.472662	-33.026531	-1.7287146	-14.710595	-34.322876	-1.9175447	-14.897743	-35.608074	-2.1854358	-15.191554	-36.834839	-2.7388391	-15.222426	-38.142323	-3.1332767	-15.070332	-38.870087	-3.2933369	-15.007677	-39.589176	-3.4683449	-15.083453	-40.274132	-3.7380033	-15.178308
N8_454	-17.242424	-36.861546	1.5146255	-16.861311	-108.46558	-3.3902969	2.9444513	-103.6042	-3.4369583	-17.242424	-36.861546	1.5146255	-18.053856	-36.990429	1.3794246	-18.819544	-37.200237	1.2650688	-19.504015	-37.542763	1.1924655	-20.104523	-37.991516	1.1052402	-20.683573	-38.449524	0.92820817	-21.181786	-39.015579	0.75414252	-21.601866	-39.675133	0.57582551	-22.015442	-40.355621	0.32034758	-22.362747	-41.126888	0.046539385	-22.602774	-41.825855	-0.10500769	-22.807026	-42.493916	-0.23040384	-23.022385	-43.099377	-0.39459652	-23.182676
N9_62	0.62730122	-61.446186	-10.281012	-10.599113	-84.279419	-12.677326	17.949707	-89.609467	-8.2824144	0.62730122	-61.446186	-10.281012	0.31740174	-61.716995	-10.576604	0.011145677	-62.053261	-10.827044	-0.25644243	-62.458447	-10.955274	-0.48741227	-62.873764	-11.016192	-0.70987493	-63.2761	-11.083481	-0.89446485	-63.705986	-11.09395	-1.1030402	-64.120773	-11.156997	-1.3297478	-64.522896	-11.234804	-1.5788255	-64.890068	-11.305648	-2.0416322	-65.264633	-11.365604	-2.4675851	-65.613098	-11.458137	-2.7861128	-66.001472	-11.504356	-3.071306
N9_190	-13.377164	-48.324612	-5.4476013	1.5984497	-87.024429	-7.0888596	21.843744	-56.270771	-4.9284172	-13.377164	-48.324612	-5.4476013	-14.173677	-49.273182	-5.2462225	-14.729198	-50.257629	-5.0009317	-15.231984	-51.208019	-4.9099355	-15.618296	-52.163235	-4.8740411	-15.784184	-53.139561	-4.8278408	-15.675797	-54.119473	-4.7466497	-15.449342	-55.083546	-4.7171426	-15.314958	-56.087807	-4.8917398	-14.960185	-57.115456	-5.0817332	-14.955473	-58.121002	-4.9956121	-14.870611	-59.093349	-4.9402833	-14.780701	-60.034443	-4.9568448	-14.687763
O6_122	7.5292568	-56.767426	4.4786968	-7.5312967	-90.245361	3.1591454	4.5105953	-91.708237	3.2053642	7.5292568	-56.767426	4.4786968	7.0961695	-56.508858	4.6020265	6.7305269	-56.282272	4.5700955	6.390893	-56.077312	4.4553604	6.0923023	-55.808514	4.2383771	5.7008491	-55.732536	4.0499511	5.2538352	-55.827988	3.8669143	4.8048663	-55.926926	3.5967262	4.3205781	-56.120594	3.2774494	3.8054066	-56.496529	2.9970746	3.3591945	-56.7183	2.900255	2.948096	-57.021519	2.8817239	2.5606818	-57.26894	2.7575624	2.1862419
O7_83	-4.5179772	-37.871536	-3.561264	-9.9509478	-84.028885	-9.1889496	23.595942	-58.497646	-10.700804	-4.5179772	-37.871536	-3.561264	-4.9219861	-38.23827	-3.9381673	-5.2922769	-38.621521	-4.2869043	-5.6225972	-39.047916	-4.5913696	-5.9229641	-39.484756	-4.8763099	-6.2133222	-39.901543	-5.1840334	-6.3984885	-40.495453	-5.3028412	-6.5797963	-41.047955	-5.4600148	-6.7578821	-41.606937	-5.645865	-6.8899355	-42.226845	-5.7726293	-6.8345227	-42.83157	-5.8413944	-6.7648301	-43.457218	-5.9053407	-6.700891	-44.104038	-6.0077219	-6.6250558
O7_106	-0.63230228	-41.120983	-7.0418091	-21.177082	-72.530952	-4.7691612	18.057167	-74.425224	-5.3174133	-0.63230228	-41.120983	-7.0418091	-0.97824419	-41.088188	-6.9284387	-1.3172345	-41.166515	-6.8307161	-1.6179566	-41.362278	-6.7358603	-1.9445986	-41.606983	-6.712091	-2.2315764	-41.964085	-6.6963353	-2.5512314	-42.377258	-6.7469821	-2.8942652	-42.84824	-6.8571134	-3.1847212	-43.44846	-6.9639287	-3.4854412	-44.120502	-7.1189837	-3.7726231	-44.247917	-7.2056994	-4.0434852	-44.511597	-7.2013316	-4.3704844	-44.767418	-7.178196	-4.7446818
O7_130	16.532715	-43.028748	-0.52938461	-6.1661386	-83.143456	-7.6403484	22.482075	-86.739716	-6.0311127	16.532715	-43.028748	-0.52938461	15.197529	-43.847893	-0.93089831	14.067327	-45.324703	-0.84441775	13.01535	-46.337154	-0.89349556	11.954674	-47.035583	-1.2333317	11.0667	-47.813404	-1.3305949	10.319429	-48.552666	-1.2933282	9.596961	-49.109074	-1.4315894	8.9964895	-49.607372	-1.4843453	8.4712811	-49.970982	-1.5828182	7.5632067	-50.507187	-1.6010895	6.6409578	-50.971497	-1.8614922	5.7917938	-51.554565	-2.0680737	4.9738908
O7_355	-11.732208	-21.26795	-6.9798012	-20.179644	-68.632919	-12.100693	15.749268	-61.462605	6.2913852	-11.732208	-21.26795	-6.9798012	-11.89495	-21.521122	-7.4561539	-12.084562	-21.89324	-7.9150667	-12.250626	-22.290001	-8.4210463	-12.361666	-22.673452	-9.0306368	-12.522038	-23.211172	-9.5834389	-12.705896	-23.869555	-10.091908	-12.831524	-24.499744	-10.74168	-12.97296	-25.240591	-11.362494	-13.103405	-25.985498	-12.098999	-13.312405	-27.331804	-12.528644	-13.519347	-28.560816	-12.885509	-13.683487	-29.541737	-13.522686	-13.845922
O7_427	2.2721348	-36.992279	1.352066	-12.487513	-76.111687	6.0171394	10.291815	-78.071327	-5.1268158	2.2721348	-36.992279	1.352066	1.345953	-36.979149	2.0612631	0.47147322	-37.028053	2.71048	-0.35130435	-37.138988	3.2997169	-1.1223798	-37.311958	3.8289738	-1.8417534	-37.546963	4.2982507	-2.5094247	-37.844002	4.7075477	-3.1253936	-38.203072	5.0568643	-3.6084292	-38.656174	5.4226861	-4.2022262	-39.107311	5.5755577	-4.3640671	-39.662632	5.502296	-4.5195742	-40.241619	5.4452281	-4.6754541	-40.836521	5.4019542	-4.8501892
O9_99	-11.140707	-84.041481	-31.920309	-5.8096466	-60.152893	18.378687	-2.2466583	-80.420235	17.486744	-11.140707	-84.041481	-31.920309	-11.575642	-83.743919	-31.690683	-11.966396	-83.463303	-31.448273	-12.323835	-83.209801	-31.1908	-12.6704	-83.000847	-30.912546	-12.928054	-82.743492	-30.62252	-13.167498	-82.517685	-30.311279	-13.340369	-82.277519	-29.988123	-13.484813	-82.054245	-29.644243	-13.548549	-81.815155	-29.294691	-13.639178	-81.497139	-29.000885	-13.775356	-81.215645	-28.689054	-13.99297	-81.054764	-28.337444	-14.167222
O9_103	4.9989948	-73.216583	1.7984314	-16.863888	-92.552994	-7.0381393	11.898432	-92.289841	6.1128464	4.9989948	-73.216583	1.7984314	4.5758591	-73.285957	1.6707823	4.170856	-73.31868	1.4283941	3.7109437	-73.301491	1.0752702	3.1948092	-73.432709	0.89285994	2.6309476	-73.498795	0.57463831	2.0463538	-73.684868	0.37957662	1.4069396	-73.849831	0.11491774	0.71818042	-73.960701	-0.27545896	-0.0059725787	-74.136398	-0.61629242	-0.35861909	-74.349098	-0.76604319	-0.73249418	-74.568909	-0.95406216	-1.1436622	-74.819183	-1.1293945	-1.5867683
P7_202	-3.4532185	-39.513321	-3.0450439	-32.744431	-88.176003	-8.2593536	22.670542	-86.146156	-11.624275	-3.4532185	-39.513321	-3.0450439	-4.1755657	-39.304935	-2.426369	-4.9186368	-39.156513	-2.1336462	-5.7015924	-39.098866	-2.0110326	-6.4503217	-39.376488	-1.9286368	-7.235291	-39.80151	-1.9950513	-7.6841331	-41.012356	-1.9314644	-8.2095242	-42.138588	-2.0478289	-9.1367779	-42.994686	-2.5687327	-10.124443	-44.180031	-3.2926483	-10.560441	-45.161949	-3.4455054	-11.140527	-46.110867	-3.668592	-11.732547	-47.111992	-3.8447156	-12.343224
P7_162	2.6987228	-115.57227	3.0418549	13.744995	-58.586815	-4.6451569	-17.12336	-49.122589	10.622414	2.6987228	-115.57227	3.0418549	2.8109176	-115.29858	2.5706146	2.8818462	-115.0827	2.0373979	2.994009	-114.7886	1.4928814	3.1654687	-114.33015	1.0532709	3.3759551	-113.76571	0.63817155	3.6370347	-113.03756	0.43545887	3.9392605	-112.22696	0.25109974	4.2746444	-111.32312	0.041096065	4.629077	-110.30217	-0.17579889	4.8688722	-109.60285	-0.031153187	5.0646033	-108.97594	-0.064860091	5.2596874	-108.42549	-0.13484566	5.4393134
P8_13	16.148712	-75.618477	-2.5961494	-7.7569618	-80.355675	28.636379	5.287405	-95.787109	-10.610094	16.148712	-75.618477	-2.5961494	16.223671	-75.57473	-2.0966773	16.163847	-75.389023	-1.6934307	16.058479	-75.147438	-1.3040923	15.89935	-74.96064	-0.87079191	15.67733	-74.781868	-0.41953784	15.392669	-74.564316	0.041314103	15.026087	-74.367722	0.53198934	14.576009	-74.235504	1.0490254	14.107237	-74.291061	1.551826	13.397869	-74.810883	1.7401363	12.71463	-75.072456	2.0125711	12.103738	-75.138039	2.3523438	11.596674
P8_176	7.3784599	-34.978855	-10.294456	-15.745707	-90.163673	-9.2332916	29.517221	-85.652054	-17.143898	7.3784599	-34.978855	-10.294456	7.0552402	-34.986038	-10.237301	6.7143145	-35.039394	-10.189465	6.3271637	-35.097626	-10.176746	5.8611722	-35.149845	-10.20406	5.3794398	-35.356865	-10.157359	4.8959208	-35.707172	-10.045712	4.3158646	-36.071911	-9.963028	3.7184031	-36.561939	-9.8305397	3.2546873	-37.277744	-9.5638838	2.474272	-37.740253	-9.4357986	1.706032	-38.254066	-9.3146725	0.89616776	-38.786999	-9.2313843	0.10858528
[truncated: 548 more columns]
